# Supplementary material for: The Bacterial Microbiome of Meloidogyne-Based Disease Complex in Coffee and Tomato
Source: Front Plant Sci. 2020 Feb 27;11:136. doi: 10.3389/fpls.2020.00136 (PMC7056832; doi:10.3389/fpls.2020.00136)
Supplement: Supplementary file 2 [file Table_1.xlsx]

## Sheet: Sheet1
Table S1: List of samples and associated metadata used in this study.
ID Samples	Raw reads	High quality Reads	Reads after chimeras	Reads after filtering	Treatment	Number Plant	Plant Species	Description
C1T	303596	175885	123711	53275	Corky	1	Tomato	Corky tomato rep1
C2T	138756	82031	55157	37199	Corky	2	Tomato	Corky tomato rep2
C3T	118652	69879	47115	17329	Corky	3	Tomato	Corky tomato rep3
C4T	153416	92756	58536	9031	Corky	4	Tomato	Corky tomato rep4
C5T	130810	77572	52268	15958	Corky	5	Tomato	Corky tomato rep5
N1T	223914	130306	74599	35158	Knot	1	Tomato	Knot tomato rep1
N2T	135954	77370	56534	41044	Knot	2	Tomato	Knot tomato rep2
N3T	118030	66206	48661	22651	Knot	3	Tomato	Knot tomato rep3
N4T	212450	120366	86045	43406	Knot	4	Tomato	Knot tomato rep4
N5T	252450	145400	105222	46281	Knot	5	Tomato	Knot tomato rep5
S1T	152392	89783	35710	29145	Healthy	1	Tomato	Healthy tomato rep1
S2T	181874	102932	76034	52861	Healthy	2	Tomato	Healthy tomato rep2
S3T	204896	117998	82263	49012	Healthy	3	Tomato	Healthy tomato rep3
S4T	203904	117817	59388	35267	Healthy	4	Tomato	Healthy tomato rep4
S5T	176126	100067	73172	42960	Healthy	5	Tomato	Healthy tomato rep5
Hemb1T	137498	85295	5030	1426	Female	1	Tomato	Female tomato rep1
Hemb2T	164160	101613	19292	9060	Female	2	Tomato	Female tomato rep2
Hemb3T	184336	101840	79426	75514	Female	3	Tomato	Female tomato rep3
Hemb4T	181776	104811	60251	6078	Female	4	Tomato	Female tomato rep4
Hemb5T	202214	117979	64918	49143	Female	5	Tomato	Female tomato rep5
LHemb1T	161752	99152	14463	4817	F.wash	1	Tomato	Female surface tomato rep1
LHemb2T	104876	64964	4417	2614	F.wash	2	Tomato	Female surface tomato rep2
LHemb3T	8390770	4618162	3732589	2002726	F.wash	3	Tomato	Female surface tomato rep3
LHemb4T	197910	114313	72851	29268	F.wash	4	Tomato	Female surface tomato rep4
LHemb5T	76346	47093	12598	5281	F.wash	5	Tomato	Female surface tomato rep5
H1T	150990	85366	64415	31090	Eggs	1	Tomato	Eggs tomato rep1
H2T	161164	91619	66524	42661	Eggs	2	Tomato	Eggs tomato rep2
H3T	125944	72165	36980	31622	Eggs	3	Tomato	Eggs tomato rep3
H4T	275408	167148	37106	10084	Eggs	4	Tomato	Eggs tomato rep4
H5T	50592	29308	11988	10535	Eggs	5	Tomato	Eggs tomato rep5
LH1T	128408	71965	54178	32714	E.wash	1	Tomato	Eggs surface tomato rep1
LH2T	160452	91890	66987	39785	E.wash	2	Tomato	Eggs surface tomato rep2
LH3T	118176	70208	25578	19863	E.wash	3	Tomato	Eggs surface tomato rep3
LH4T	68192	41658	7843	3311	E.wash	4	Tomato	Eggs surface tomato rep4
LH5T	83856	50282	15508	7635	E.wash	5	Tomato	Eggs surface tomato rep5
SP1T	113554	68027	40402	23891	Soil	1	Tomato	Soil tomato rep1
SP2T	213634	131492	71597	25455	Soil	2	Tomato	Soil tomato rep2
SP3T	261302	162546	90952	33642	Soil	3	Tomato	Soil tomato rep3
SP4T	242088	152168	77551	31953	Soil	4	Tomato	Soil tomato rep4
SP5T	226388	139886	72824	25053	Soil	5	Tomato	Soil tomato rep5
P1CC	219792	133204	57764	14792	Corky	6	Coffee	Corky coffee rep1
P2CC	125056	71981	44517	23100	Corky	7	Coffee	Corky coffee rep2
P3CC	196944	117104	58101	25115	Corky	8	Coffee	Corky coffee rep3
P4CC	114618	67052	32753	16496	Corky	9	Coffee	Corky coffee rep4
P5CC	169740	96873	63413	48543	Corky	10	Coffee	Corky coffee rep5
P1NC	217018	123915	79922	55449	Knot	6	Coffee	Knot coffee rep1
P2NC	268204	160064	79426	30287	Knot	7	Coffee	Knot coffee rep2
PN3C	180016	103478	64801	42766	Knot	8	Coffee	Knot coffee rep3
P4NC	121950	69950	43650	22753	Knot	9	Coffee	Knot coffee rep4
P5NC	145090	83752	50071	25447	Knot	10	Coffee	Knot coffee rep5
P1SC	100368	67852	33599	25949	Healthy	6	Coffee	Healthy coffee rep1
P2SC	178278	102065	61176	40055	Healthy	7	Coffee	Healthy coffee rep2
P3SC	194464	112707	65551	31565	Healthy	8	Coffee	Healthy coffee rep3
P4SC	202762	119066	63446	22839	Healthy	9	Coffee	Healthy coffee rep4
P5SC	131268	75464	47464	30597	Healthy	10	Coffee	Healthy coffee rep5
Hemb1C	192106	105934	82493	57692	Female	6	Coffee	Female coffee rep1
Hemb2C	196848	108227	81658	38893	Female	7	Coffee	Female coffee rep2
HembP3T	151178	83423	61842	32533	Female	8	Coffee	Female coffee rep3
HembP4C	98256	54074	40800	26617	Female	9	Coffee	Female coffee rep4
HembP5C	191742	107334	79416	55198	Female	10	Coffee	Female coffee rep5
LHemb1C	132830	75347	56008	44653	F.wash	6	Coffee	Female surface coffee rep1
LHemb2C	182182	100186	76107	40144	F.wash	7	Coffee	Female surface coffee rep2
LHemb3C	168682	94323	67624	28342	F.wash	8	Coffee	Female surface coffee rep3
LHemb4C	128952	71487	53496	32982	F.wash	9	Coffee	Female surface coffee rep4
LHemb5C	215020	119089	91235	59428	F.wash	10	Coffee	Female surface coffee rep5
H1C	164432	94302	64807	40978	Eggs	6	Coffee	Eggs coffee rep1
H2C	112850	65623	42277	9091	Eggs	7	Coffee	Eggs coffee rep2
HP3C	22020	12674	7538	3397	Eggs	8	Coffee	Eggs coffee rep3
HP4C	83470	49017	29239	22433	Eggs	9	Coffee	Eggs coffee rep4
HP5C	201572	113476	75551	48987	Eggs	10	Coffee	Eggs coffee rep5
LH1C	86048	49895	34327	25062	E.wash	6	Coffee	Eggs surface coffee rep1
LH2C	100844	59007	35121	20891	E.wash	7	Coffee	Eggs surface coffee rep2
LH3C	118676	68533	45394	24256	E.wash	8	Coffee	Eggs surface coffee rep3
LH4C	145568	84787	47889	35197	E.wash	9	Coffee	Eggs surface coffee rep4
LH5C	134112	75408	51325	36411	E.wash	10	Coffee	Eggs surface coffee rep5
SP1C	214432	133531	37739	18464	Soil	6	Coffee	Soil coffee rep1
SP2C	164150	103435	60798	14570	Soil	7	Coffee	Soil coffee rep2
SP3C	233132	144049	80960	14385	Soil	8	Coffee	Soil coffee rep3
SP4C	203866	129244	68612	17857	Soil	9	Coffee	Soil coffee rep4
SP5C	218246	135169	64142	17729	Soil	10	Coffee	Soil coffee rep5
