# Supplementary material for: The Bacterial Microbiome of Meloidogyne-Based Disease Complex in Coffee and Tomato
Source: Front Plant Sci. 2020 Feb 27;11:136. doi: 10.3389/fpls.2020.00136 (PMC7056832; doi:10.3389/fpls.2020.00136)
Supplement: Supplementary file 4 [file Table_3.xlsx]

## Sheet: Hoja1
Table S3 Weighted NSTI values of PICRUSt predicted metagenomes per Sample.
Samples	Weighted NSTI value by Sample
P1CC	0.061795129209
P2CC	0.0374432942256
P3CC	0.122059808801
P4CC	0.0527164683058
P5CC	0.0487033669906
P1NC	0.0510923306465
P2NC	0.0680618255478
PN3C	0.137373798089
P4NC	0.154766288452
P5NC	0.0854252078171
P1SC	0.0415548113079
P2SC	0.0458314041391
P3SC	0.0623690417576
P4SC	0.0560379336997
P5SC	0.0557613940112
Hemb1C	0.0300101541376
Hemb2C	0.0735806876055
HembP3T	0.11088450262
HembP4C	0.0411857887009
HembP5C	0.101943921979
LHemb1C	0.0324685173684
LHemb2C	0.0595349026496
LHemb3C	0.099429208619
LHemb4C	0.10131902766
LHemb5C	0.0479599127592
H1C	0.0518819132294
H2C	0.0733656981358
HP3C	0.102793026301
HP4C	0.0230862599484
HP5C	0.0301035714383
LH1C	0.0433795037278
LH2C	0.0822842799224
LH3C	0.0699432781019
LH4C	0.0333501915452
LH5C	0.0420948400422
SP1C	0.11409265232
SP2C	0.16010032893
SP3C	0.101679903083
SP4C	0.149742525781
SP5C	0.175257406207
C1T	0.120169739141
C2T	0.0606062366225
C3T	0.114686318063
C4T	0.245725097866
C5T	0.033356862526
N1T	0.0367005922061
N2T	0.0550970576284
N3T	0.0874511640987
N4T	0.0955660124725
N5T	0.0427414051709
S1T	0.0177564424231
S2T	0.0642291600182
S3T	0.0522567764749
S4T	0.0587240277166
S5T	0.119505332424
Hemb1T	0.0336642016512
Hemb2T	0.0202354468625
Hemb3T	0.0229156937638
Hemb4T	0.0417970419971
Hemb5T	0.0222025808714
LHemb1T	0.0783500884762
LHemb2T	0.0870828365786
LHemb3T	0.0131695593869
LHemb4T	0.213787077032
LHemb5T	0.0447488583792
H1T	0.0642367563251
H2T	0.115316524264
H3T	0.0234854518673
H4T	0.0902918024058
H5T	0.030917714284
LH1T	0.0587987001078
LH2T	0.0989175543
LH3T	0.0188339624567
LH4T	0.0981511209847
LH5T	0.0262251869027
SP1T	0.0512822062246
SP2T	0.075703912906
SP3T	0.0611779528028
SP4T	0.069055480747
SP5T	0.0692110927435
