# Supplementary material for: The Bacterial Microbiome of Meloidogyne-Based Disease Complex in Coffee and Tomato
Source: Front Plant Sci. 2020 Feb 27;11:136. doi: 10.3389/fpls.2020.00136 (PMC7056832; doi:10.3389/fpls.2020.00136)
Supplement: Supplementary file 5 [file Table_4.xlsx]

## Sheet: Hoja1
Table S4 Weighted NSTI values of PICRUSt predicted metagenomes per Treatment.
Treatments	Weighted NSTI value by Treatment
Health-Tomato	0.068253664275
Female-Tomato	0.023628029536
E.wash-Tomato	0.06564336458
F.wash-Coffee	0.0623121703925
Eggs-Tomato	0.0775028620662
Corky-Tomato	0.104141633356
Soild-Coffee	0.140991189442
Soild-Tomato	0.0650241519837
Eggs-Coffee	0.0397055413776
Female-Coffee	0.0721451954419
Knot-Tomato	0.0604755848517
E.wash-Coffee	0.0537093233085
F.wash-Tomato	0.0195951592268
Health-Coffee	0.0517650634338
Knot-Coffee	0.094192620856
Corky-Coffee	0.0646996123976
