# Supplementary material for: The Bacterial Microbiome of Meloidogyne-Based Disease Complex in Coffee and Tomato
Source: Front Plant Sci. 2020 Feb 27;11:136. doi: 10.3389/fpls.2020.00136 (PMC7056832; doi:10.3389/fpls.2020.00136)
Supplement: Supplementary file 6 [file Table_5.xlsx]

## Sheet: Hoja1
Table S5: KO's with significate relative frequency difference between Healthy and Corky clusters.
KOs	Healthy	Corky Coffee	KOs	Healthy	Corky Tomato
K02439	0.109962	0.205858	K05922	0.193207	0.23216
K02433	0.0912802	0.153336	K07667	0.0183211	0.027963
K02423	0.0937137	0.155299	K06912	0.0444076	0.052403
K02424	0.093163	0.152617	K13582	0.0327202	0.0406194
K02403	0.0898334	0.143742	K06334	0.032683	0.0399129
K02481	0.114194	0.157865	K02294	0.031312	0.0385037
K02454	0.0751728	0.114675	K03367	0.0323595	0.0395384
K02671	0.0814196	0.119468	K05792	0.0347419	0.0416896
K01816	0.0514669	0.0794947	K00362	0.0179577	0.024448
K03807	0.0349725	0.0537065	K07015	0.0469833	0.0528592
K01799	0.0434903	0.0619147	K13020	0.0377304	0.0435881
K08324	0.0219618	0.0395577	K12675	0.0103221	0.0157487
K01892	0.0474128	0.0629495	K10026	0.0151731	0.0204513
K02451	0.0487372	0.063176	K14682	0.011657	0.016859
K01267	0.00331314	0.0175367	K13017	0.0145785	0.0197085
K01295	0.00331314	0.0175367	K01459	0.0123741	0.0173834
K01916	0.00927527	0.0229182	K08100	0.015566	0.0205429
K06139	0.00403901	0.0176013	K08138	0.0155683	0.0205429
K00859	0.0516017	0.0650364	K03620	0.014487	0.0193767
K00563	0.0232878	0.0362631	K05873	0.0151197	0.0199395
K03274	0.0310181	0.043543	K07741	0.0159435	0.0207409
K00146	0.0194561	0.0313887	K03580	0.0116964	0.0161539
K01935	0.0435209	0.0549125	K11144	0.0175972	0.0220016
K01792	0.0190599	0.0302641	K10210	0.0174227	0.0216957
K07678	0.0441678	0.0548881	K02082	0.0265484	0.030794
K04562	0.00953604	0.0200251	K09680	0.0177567	0.0217891
K03812	0.0172716	0.0277052	K01205	0.0168353	0.020552
K07266	0.0253792	0.0356874	K01387	0.0258827	0.0290768
K03192	0.0243763	0.0342795	K14339	0.020862	0.0237906
K01610	0.00184828	0.0113904	K14162	0.0172996	0.0199749
K06143	0.0012666	0.0103782	K06286	0.0328458	0.0348879
K04062	0.00192057	0.0109585	K11357	0.0474128	0.0489328
K09816	0.00467692	0.0135319	K01932	0.00193722	0.00305768
K08985	0.00252282	0.0112459	K06333	0.0228537	0.0238981
K01745	0.0221868	0.0308257	K02860	0.0216141	0.0226534
K06989	0.00210493	0.010654	K12454	0.0313253	0.0323148
K06013	0.00515907	0.0137029	K09846	0.00203753	0.00301815
K00045	0.019432	0.0278841	K12213	0.0139551	0.0147698
K00261	0.00481367	0.0131972	K01792	0.00193722	0.00274321
K00556	0.0309999	0.0393193	K01844	0.00193722	0.00274321
K00948	0.0418389	0.0501581	K01845	0.00193722	0.00274321
K03802	0.00723441	0.0154974	K01906	0.00193722	0.00274321
K06020	0.00379686	0.011962	K01999	0.00193722	0.00274321
K03803	0.00706181	0.0152222	K07266	0.000498216	0.00100634
K05851	0.00441086	0.0124676	K03740	0.0016214	0.00207534
K05836	0.00254476	0.0105137	K00534	0.000173974	0.000219598
K07782	0.0171407	0.0251082	K00587	0.000173974	0.000219598
K01999	0.0029364	0.0108559	K00603	0.000173974	0.000219598
K07230	0.00427725	0.0119434	K03618	0.000173974	0.000219598
K00243	0.0208984	0.0283537	K09709	0.000173974	0.000219598
K00673	0.0216141	0.0290109	K07455	0.000163198	0.000163088
K00032	0.0066449	0.0139949	K06438	0.00107343	0.00105319
K01505	0.0143875	0.0216757	K03424	7.62115e-05	0
K06287	0.00437286	0.0116599	K02826	8.81624e-05	0
K02441	0.0072207	0.0144958	K02626	0.000285058	0.000194124
K00459	0.0531858	0.0603674	K03717	0.000468436	0.00036014
K03457	0.00272167	0.00978222	K00720	0.000314446	0.000197345
K01428	0.0293681	0.0362409	K10212	0.000337172	0.000219012
K07637	0.00367735	0.0104676	K02827	0.0118853	0.0117532
K01459	0.00356215	0.0103464	K02828	0.0120183	0.0118114
K03451	0.00781001	0.0144807	K03198	0.000318952	6.93929e-05
K01652	0.006448	0.0130943	K09963	0.000304846	3.92348e-05
K08484	0.00290916	0.00946247	K07053	0.00215528	0.00188708
K03189	0.0104088	0.0169561	K09804	0.00199227	0.00172018
K03561	0.00886111	0.0153595	K14338	0.000323066	3.92348e-05
K03188	0.0104578	0.0169302	K13021	0.0439243	0.043637
K05802	0.00244739	0.00887079	K10564	0.00105286	0.000691294
K03685	0.0228564	0.0292173	K00335	0.000527407	0.00014552
K01430	0.00215528	0.00851176	K06347	0.000527407	0.00014552
K12973	0.00317796	0.00952715	K10107	0.000583243	0.00018944
K03595	0.0247966	0.0310517	K07482	0.000763095	0.000332617
K00347	0.020709	0.026912	K07123	0.000633398	0.000170993
K03528	0.00321793	0.00939822	K08677	0.000837543	0.000319441
K00349	0.0207348	0.026912	K02770	0.00061028	8.19831e-05
K01004	0.00310959	0.00928531	K02381	0.000556011	2.63517e-05
K01902	0.0029219	0.00908637	K05275	0.00157321	0.00102655
K03418	0.0028737	0.0089995	K04076	0.000753691	0.000188268
K00817	0.020897	0.0270203	K04117	0.00076525	0.000188268
K03613	0.0087318	0.0148062	K14029	0.000795029	0.000188268
K03614	0.00858408	0.0146557	K03206	0.000651422	0
K02402	0.00436482	0.0103805	K00252	0.000737626	7.81768e-05
K13488	0.00241428	0.00837772	K00217	0.00111065	0.000439488
K00940	0.010778	0.0166645	K02024	0.00105579	0.00029104
K07667	0.0108334	0.0167119	K13532	0.00105579	0.00029104
K03367	0.0101279	0.0160009	K07227	0.00121586	0.000447979
K06205	0.00200736	0.00783235	K08590	0.000946473	0.000123268
K00926	0.00305434	0.00879885	K07141	0.00197543	0.00114894
K03615	0.00490281	0.0106424	K08724	0.0016694	0.000815732
K09895	0.00593196	0.0115874	K14048	0.000949215	8.37399e-05
K12541	0.00131225	0.00694803	K01578	0.0010027	0.00012561
K05358	0.00123721	0.00686542	K00514	0.00119294	0.000273765
K01772	0.013893	0.0193915	K06859	0.0126789	0.011668
K01631	0.0359656	0.0414578	K02799	0.00112299	9.42806e-05
K00348	0.0200013	0.025473	K07316	0.00143137	0.000364239
K01032	0.00157321	0.00693949	K11159	0.0144963	0.0133524
K10531	0.00212099	0.00740267	K08710	0.0359656	0.0347497
K09915	0.00407859	0.00932821	K09965	0.00155891	0.000285184
K10942	0.000971158	0.0061303	K04024	0.00299635	0.00171403
K02362	0.00854451	0.0136809	K03113	0.00184416	0.00053699
K00075	0.00306844	0.00819906	K12067	0.0140496	0.0127411
K02520	0.00209846	0.00719349	K04755	0.00310959	0.00176703
K13482	0.00174542	0.00679413	K01415	0.0031329	0.00176439
K14266	0.00166176	0.00668271	K01458	0.0031329	0.00176439
K07394	0.000964301	0.00597619	K13888	0.00297519	0.00152401
K08083	0.00474843	0.00972523	K08226	0.00184828	0.000384735
K08194	0.0183233	0.0232943	K13593	0.00266035	0.00117089
K09879	0.00118432	0.00614524	K00076	0.00265624	0.00113517
K10126	0.00151326	0.00645752	K13832	0.00262744	0.00101278
K09898	0.00139297	0.0063367	K13019	0.0029364	0.00128831
K01461	0.00197543	0.0069143	K00100	0.0066449	0.00488912
K01628	0.000946473	0.0058669	K07132	0.00356215	0.00179455
K02665	0.00129383	0.00620991	K06989	0.0293681	0.027556
K08160	0.00119646	0.00608334	K00360	0.00306844	0.00121774
K07121	0.00511949	0.0100025	K09759	0.0138973	0.0120222
K09931	0.000847535	0.00571065	K07443	0.00244014	0.000486921
K13481	0.00121468	0.00598387	K01585	0.00355961	0.00160511
K06206	0.000875551	0.00564021	K07574	0.00225441	0.000283135
K03837	0.00101935	0.00578237	K11947	0.0029219	0.00094954
K01031	0.00342678	0.00817088	K01577	0.00322283	0.00116387
K13541	0.00113612	0.00586669	K07219	0.00312604	0.0010122
K04756	0.00113514	0.00586412	K06446	0.00331314	0.00105934
K11211	0.00066161	0.00537852	K06601	0.00331314	0.00105934
K13491	0.00110379	0.00580073	K04756	0.00342678	0.00101366
K07082	0.000673365	0.00535825	K00824	0.00384682	0.00142153
K07740	0.00111085	0.00576103	K04102	0.00305434	0.000516201
K02661	0.000948628	0.00558109	K14954	0.00436482	0.00154304
K02879	0.00095764	0.00558109	K00999	0.00481367	0.00189352
K01512	0.00244014	0.00705283	K10219	0.013893	0.0108578
K01729	0.00155891	0.00616509	K04562	0.0152343	0.0119839
K05396	0.000665332	0.0052449	K07343	0.0143875	0.0109696
K07399	0.000646916	0.00522527	K08965	0.006448	0.00255612
K11890	0.0418141	0.04638	K04338	0.010778	0.00685203
K02769	0.000761723	0.00532175	K04343	0.0418389	0.0378027
K03831	0.000688646	0.00524021	K00316	0.0197835	0.0155613
K06149	0.000605382	0.00514971	K05773	0.0208453	0.0165176
K07237	0.0188119	0.0233549	K03619	0.0195601	0.0152304
K02659	0.000912775	0.00544661	K14028	0.0202619	0.0158274
K07646	0.000672973	0.00520499	K12555	0.0199069	0.0153997
K00564	0.00061028	0.00513583	K05340	0.0202294	0.0156687
K07182	0.000647112	0.0051702	K06181	0.0202294	0.0156687
K09005	0.00803767	0.0125556	K00423	0.0194561	0.014858
K10927	0.000605382	0.00511747	K14333	0.020005	0.0153768
K10111	0.00143156	0.00594075	K13955	0.0202956	0.01564
K03472	0.000704712	0.00520349	K12529	0.0435209	0.0388638
K12683	0.000662002	0.00515931	K14448	0.00854451	0.00386697
K07516	0.000621643	0.00511747	K06183	0.0211461	0.0163855
K13935	0.000621643	0.00511747	K09797	0.0489995	0.043919
K14578	0.000621643	0.00511747	K00176	0.019432	0.0143359
K12371	0.000622623	0.00511747	K10714	0.0190599	0.013945
K13580	0.000797576	0.0052814	K00208	0.021073	0.0158283
K03927	0.00236804	0.00684343	K02481	0.0309999	0.025683
K00023	0.00265624	0.00711196	K12452	0.00927527	0.00393402
K00059	0.000737626	0.00517447	K01195	0.019122	0.0135992
K12543	0.000706475	0.0051401	K02205	0.0531858	0.0475959
K01777	0.00105286	0.00548055	K03561	0.020897	0.0152383
K01630	0.000837543	0.00526155	K01622	0.0200013	0.0142583
K10255	0.000955093	0.00536828	K03710	0.0516017	0.0458456
K10229	0.00084871	0.00524683	K00073	0.0224581	0.0163908
K10253	0.00084871	0.00524683	K01602	0.020709	0.0146164
K02203	0.00297519	0.00734889	K01644	0.0207348	0.0146164
K12454	0.000761723	0.00513348	K10027	0.0221868	0.0158702
K07153	0.000920807	0.00529058	K00613	0.0208984	0.0144677
K12542	0.000816776	0.00513007	K02650	0.0232878	0.0160213
K12990	0.000983109	0.00526689	K10834	0.0514669	0.0438463
K08159	0.0017558	0.00602741	K14998	0.0898334	0.0775912
K09920	0.00179832	0.00606455	K10800	0.0434903	0.0292176
K07501	0.000893379	0.00514992	K16329	0.0937137	0.0787782
K02804	0.000910032	0.00516571
K02770	0.000878685	0.00513071
K13633	0.0013436	0.00554352
K06903	0.00298459	0.00718389
K02258	0.000949215	0.005148
K09712	0.00298459	0.00716767
K13890	0.00115963	0.00533285
K14333	0.00115963	0.00533285
K00054	0.00111065	0.00521523
K03387	0.00878274	0.0128683
K14162	0.00291406	0.00689915
K06183	0.0054261	0.00940335
K00971	0.0152343	0.0191732
K07455	0.00159907	0.00552303
K04691	0.0209572	0.0248616
K00260	0.00384682	0.00773523
K10764	0.00149759	0.00537938
K06970	0.00202813	0.0058987
K08993	0.002159	0.00602165
K06181	0.00413638	0.00795935
K12281	0.00130696	0.00509912
K13069	0.00276262	0.00653905
K01578	0.00225441	0.00596743
K09902	0.00159123	0.00528909
K02182	0.00266035	0.00633179
K03500	0.00247795	0.00613435
K02196	0.00262744	0.00627715
K12962	0.0411628	0.0446703
K09749	0.00217428	0.00564064
K01046	0.0208453	0.0243054
K03805	0.00479741	0.00819415
K01133	0.0211461	0.0244945
K05685	0.00145017	0.00479175
K05774	0.00174209	0.00502377
K12283	0.00162121	0.00488567
K01462	0.00312604	0.00638195
K07339	0.00157693	0.00479196
K07460	0.00269503	0.00590425
K00335	0.00322283	0.0063986
K08224	0.00237412	0.00551535
K11477	0.00246835	0.00557533
K00066	0.0197835	0.0228898
K00346	0.00355961	0.00664258
K07661	0.00450334	0.00757109
K00290	0.0031329	0.00619988
K00322	0.0031329	0.00619988
K00567	0.00112299	0.00418854
K00053	0.021073	0.024137
K01704	0.0489995	0.0520503
K02228	0.0202619	0.0232911
K06138	0.00120724	0.00418854
K03775	0.0202709	0.0232503
K01959	0.0199069	0.0228774
K01044	0.0202294	0.023179
K01126	0.0202294	0.023179
K03151	0.0202294	0.023179
K03800	0.0202294	0.023179
K03152	0.0202221	0.0231662
K09928	0.0202213	0.0231602
K02225	0.0202956	0.0232198
K00883	0.00299635	0.00589166
K03382	0.00582029	0.00866161
K09938	0.00100094	0.00380411
K02656	0.00159731	0.00437872
K00154	0.00119294	0.00393539
K09136	0.00293307	0.00566369
K03753	0.0200293	0.0227122
K13017	0.0019625	0.00459196
K03113	0.0197825	0.0223673
K03187	0.0198383	0.0223771
K06967	0.00266427	0.00519816
K13796	0.0194753	0.0220076
K07184	0.0198838	0.0223786
K07326	0.0023894	0.00486838
K01706	0.00199227	0.00446859
K02336	0.020005	0.0224546
K03696	0.0199394	0.0223884
K03672	0.0197711	0.0222059
K09908	0.0020438	0.00445386
K11384	0.000958619	0.00333004
K03612	0.0200325	0.0223884
K05541	0.00652794	0.00886652
K13774	0.000975468	0.00331296
K00263	0.019122	0.0214202
K10228	0.0020438	0.00425962
K09710	0.000651422	0.00284615
K01476	0.00121586	0.0034088
K00824	0.0195601	0.0217265
K13051	0.00416225	0.00626413
K06906	0.000863208	0.00295693
K03501	0.00172426	0.00381073
K09948	0.000651422	0.00272534
K00683	0.000651422	0.00270634
K06905	0.000863208	0.00286301
K12686	0.0011947	0.00318233
K01640	0.0016694	0.00356505
K05801	0.0201604	0.0220514
K09792	0.00109028	0.00287176
K02518	0.000964301	0.00273921
K13888	0.00168586	0.00334285
K07084	0.00124916	0.00289994
K03683	0.0194208	0.0210236
K08276	0.000676891	0.00223013
K14048	0.00268014	0.00416271
K11894	0.00268014	0.00413539
K04653	0.000853804	0.00227624
K00675	0.00184416	0.00319877
K02821	0.000504289	0.00184741
K03548	0.000701773	0.00202885
K05813	0.000323066	0.00164784
K10814	0.00149151	0.0027962
K04110	0.00175169	0.00302331
K00864	0.000468436	0.00164058
K12538	0.000293287	0.0014489
K11918	0.000692369	0.00184293
K13487	0.000324438	0.00145531
K11928	0.000692369	0.0018171
K10037	0.000501742	0.00157868
K00343	0.0010027	0.00204229
K00681	0.000318952	0.00135029
K07862	0.00160436	0.00263227
K13931	0.00090533	0.00185915
K13932	0.000849298	0.00179384
K11383	0.00162434	0.00252768
K09808	0.0108216	0.0116655
K00016	0.0224581	0.0232904
K03705	0.000290348	0.00108518
K12368	0.00211433	0.00289716
K01487	0.00143137	0.00218445
K10914	0.000728809	0.00147516
K10538	0.00162003	0.00236204
K10539	0.00162003	0.00236204
K02024	0.00105579	0.00174709
K09824	0.00108832	0.00177014
K02919	0.0012809	0.00194838
K14268	0.000722932	0.00138999
K11179	0.000420829	0.001041
K00557	0.000285058	0.000899694
K05874	0.000358527	0.000970559
K12284	0.00159574	0.00218744
K00426	0.00105579	0.00164741
K08312	0.000350103	0.000932138
K07236	0.00053446	0.00110482
K12963	0.00136025	0.00191422
K06193	0.000594019	0.00114281
K10943	0.00160436	0.00214752
K13778	0.000298969	0.000820504
K13486	0.000372045	0.000884112
K03748	0.000153207	0.000642272
K09977	0.000188276	0.000665752
K03747	8.81624e-05	0.000564363
K13018	0.00159574	0.00206577
K10926	8.13053e-05	0.000550489
K13776	8.13053e-05	0.000550489
K13777	8.13053e-05	0.000550489
K11931	4.66281e-05	0.000507158
K04102	0.000145958	0.000602571
K00720	7.62115e-05	0.000523167
K00244	0.000314446	0.000758603
K14060	0.000527407	0.000969919
K07137	0.000284275	0.000726158
K09965	0.00187218	0.00231402
K13894	0.00134595	0.00178487
K08989	0.00048313	0.000918904
K01716	0.000304846	0.000738325
K06169	8.79665e-05	0.000520392
K00606	8.81624e-05	0.000520392
K03746	0.000139101	0.000568205
K07396	0.00035167	0.000778454
K13934	0.000235883	0.000661696
K05526	0.000527407	0.000939609
K00073	0.000527407	0.00092979
K13892	0.000619684	0.00102115
K02358	0.000323066	0.00071698
K01766	0.000337172	0.000730641
K00163	0.000173974	0.000550489
K00208	0.000173974	0.000550489
K00220	0.000173974	0.000550489
K00823	0.000173974	0.000550489
K01690	0.000173974	0.000550489
K09912	0.000173974	0.000550489
K09913	0.0010554	0.00142521
K03477	0.000561693	0.000910153
K09936	0.000569137	0.000915916
K01178	0.000527407	0.000863834
K01458	0.000633398	0.00095946
K03075	0.000527407	0.000851027
K09794	0.000527407	0.000839927
K01752	0.000583243	0.000888594
K00925	0.000753691	0.00105295
K04651	0.000527407	0.000823705
K12285	0.000527407	0.000823705
K12370	0.000527407	0.000823705
K05517	0.000569137	0.000863407
K09916	0.00072156	0.00101474
K00936	0.00076525	0.00105295
K02655	0.000546999	0.000831603
K01573	0.000763095	0.00104463
K02230	0.000795029	0.00105295
K05884	0.00101367	0.00126533
K06969	0.00052917	0.000772691
K13933	0.000568354	0.000797237
K10941	0.000260765	0.000436293
K09986	4.15343e-05	0.000183567
K03593	0.00104757	0.00113022
K07677	0.00023079	0.000294348
K10125	9.46277e-05	0.000152617
K13014	5.28975e-05	8.94357e-05
K12297	3.42854e-05	5.99796e-05
K03411	5.28975e-05	7.19328e-05
K10555	1.15591e-05	2.00643e-05
K10716	1.15591e-05	2.00643e-05
K11915	1.15591e-05	2.00643e-05
K02526	8.97298e-05	8.94357e-05
K01551	0.000163198	0.000159447
K03087	0.000165549	0.000148775
K03100	0.000165549	0.000148775
K03111	0.000154186	0.000128924
K04774	0.000154186	0.000128924
K06907	0.000154186	0.000128924
K06968	0.000154186	0.000128924
K06986	0.000154186	0.000128924
K07167	0.000154186	0.000128924
K09798	0.000154186	0.000128924
K11103	0.000154186	0.000128924
K03112	0.000147133	0.00011633
K06985	0.000147133	0.00011633
K06940	0.000154186	0.000101602
K06956	0.000154186	0.000101602
K09815	0.000154186	0.000101602
K13772	0.000154186	0.000101602
K06908	0.000147133	8.90088e-05
K07074	0.00244445	0.00237933
K08590	0.000264683	0.000195948
K05521	0.00029603	0.000226257
K13020	0.00283687	0.00272939
K05844	0.00117315	0.00103225
K13021	0.000936481	0.000792115
K08688	0.000166725	2.00643e-05
K07078	0.00200638	0.00179
K00479	0.000556011	0.00025486
K09941	0.000658671	0.00034643
K01484	0.000498216	0.000133833
K13019	0.00199698	0.0016092
K08303	0.00370498	0.00328671
K11444	0.00199698	0.001552
K11017	0.000550917	6.23275e-05
K11021	0.000550917	6.23275e-05
K11937	0.000550917	6.23275e-05
K12252	0.000550917	6.23275e-05
K12254	0.000550917	6.23275e-05
K12255	0.000550917	6.23275e-05
K12266	0.000550917	6.23275e-05
K12278	0.000550917	6.23275e-05
K12279	0.000550917	6.23275e-05
K02570	0.000970962	0.00047941
K02674	0.000550917	5.46433e-05
K12276	0.000550917	4.90936e-05
K12256	0.000550917	4.14094e-05
K11916	0.00128031	0.000678132
K01210	0.00107343	0.000184421
K06219	0.000964889	4.95205e-05
K11914	0.000964889	4.95205e-05
K12286	0.000982325	4.95205e-05
K11910	0.00102856	9.11433e-05
K13795	0.00109223	0.000132339
K09764	0.00122409	0.000216225
K09964	0.00114846	0.000137249
K09930	0.00114748	0.000129138
K09890	0.00124172	0.000189757
K08984	0.0011849	0.000107152
K09117	0.00134026	0.000232234
K08972	0.00119078	6.27544e-05
K02848	0.00131597	0.000181433
K12452	0.001209	6.27544e-05
K03430	0.00127032	5.89123e-05
K13779	0.00151443	0.00029755
K04045	0.00182183	0.000589337
K03778	0.00155675	0.000195094
K02890	0.00169899	0.000308649
K07168	0.0016024	0.000189757
K00873	0.0016214	0.000197442
K07823	0.0142402	0.0127613
K07219	0.00186767	0.000359451
K10834	0.0017415	0.000233088
K04064	0.0020773	0.000530424
K13930	0.00221111	0.000659562
K07026	0.00191156	0.000350699
K03563	0.00178362	0.000202138
K13938	0.00247443	0.000873866
K13954	0.0142735	0.0126322
K06176	0.00192958	0.000181433
K07343	0.00193977	0.000189757
K00350	0.00193722	0.000181433
K00351	0.00193722	0.000181433
K00355	0.00193722	0.000181433
K00362	0.00193722	0.000181433
K00404	0.00193722	0.000181433
K00405	0.00193722	0.000181433
K08368	0.00192586	0.000161155
K03923	0.00199717	0.000148988
K01715	0.00203753	0.000181433
K07316	0.00205771	0.000194667
K03732	0.00242368	0.000551129
K06177	0.00221268	0.000325298
K02860	0.00308157	0.00108091
K13928	0.00234551	0.000338532
K14347	0.00234551	0.000338532
K07443	0.00265486	0.00062605
K13053	0.00246796	0.000198722
K10816	0.00298342	0.000642272
K07264	0.0193554	0.0169164
K02167	0.0327202	0.030275
K01150	0.032683	0.0301371
K07086	0.00324908	0.000509293
K03580	0.00299243	0.000236076
K03415	0.0037375	0.000952843
K01141	0.0328458	0.0299435
K03773	0.0367522	0.0332729
K03437	0.0162785	0.0126482
K03587	0.003982	0.000346217
K11209	0.00426295	0.000545366
K01083	0.0347419	0.0309685
K08988	0.0108651	0.00688399
K02672	0.0336643	0.0296824
K02568	0.0171321	0.0130183
K05835	0.0106522	0.00649615
K10016	0.0148993	0.0106926
K01974	0.0103221	0.00610596
K11905	0.0263925	0.0221459
K06596	0.0116576	0.00724472
K11901	0.012972	0.00852116
K03816	0.0141828	0.00948339
K14415	0.0107923	0.00609145
K09918	0.0065967	0.00181625
K10815	0.0118445	0.00703981
K01092	0.0151197	0.010296
K07645	0.0151927	0.0103583
K01989	0.0145785	0.00972886
K09980	0.0170553	0.0121985
K00330	0.0123741	0.00751538
K00818	0.0116964	0.00676083
K03624	0.0136493	0.00864389
K14475	0.0111461	0.00612453
K03535	0.0482196	0.0431949
K11073	0.0115734	0.00648526
K05816	0.0315812	0.02646
K02385	0.011657	0.00647118
K02525	0.0119834	0.00673948
K01740	0.0151731	0.00992801
K02824	0.0147186	0.00946439
K13747	0.0116854	0.00642977
K03190	0.0119952	0.0067111
K00641	0.0118853	0.00659754
K13929	0.0118716	0.00657598
K14414	0.0118716	0.00657598
K07559	0.0127787	0.00745604
K07070	0.0116747	0.00633713
K12372	0.011411	0.00606904
K09950	0.0332396	0.0278935
K03299	0.0120837	0.00672838
K03825	0.0118204	0.00645837
K04080	0.0118114	0.00644151
K05820	0.0118475	0.00647288
K03791	0.0118204	0.00644151
K07286	0.0118204	0.00644151
K09019	0.0118204	0.00644151
K10009	0.0118204	0.00644151
K07235	0.0118843	0.00648313
K10015	0.0118843	0.00648313
K08085	0.011743	0.00634055
K11904	0.0139426	0.0085346
K06133	0.0134023	0.00798283
K07639	0.0117519	0.00632731
K10024	0.0117519	0.00632731
K12280	0.0118204	0.00636445
K01665	0.0177567	0.0122572
K05805	0.0116282	0.00612347
K01924	0.0313253	0.0258104
K03617	0.0117519	0.00623083
K10011	0.0117519	0.00623083
K12989	0.0117519	0.00623083
K10227	0.0116316	0.00609977
K07812	0.0120015	0.00644834
K04091	0.0116169	0.00606093
K06606	0.0119691	0.00639092
K07400	0.0117042	0.00612347
K09160	0.0148736	0.0092883
K13891	0.0127624	0.00716852
K14335	0.0127624	0.00716852
K07588	0.0136176	0.00800482
K03284	0.0117042	0.00606605
K03636	0.0117042	0.00606605
K05787	0.0117042	0.00606605
K06136	0.0117042	0.00606605
K06597	0.0117042	0.00606605
K07171	0.0117042	0.00606605
K08309	0.0117042	0.00606605
K10010	0.0117042	0.00606605
K10013	0.0117042	0.00606605
K10022	0.0117042	0.00606605
K10023	0.0117042	0.00606605
K03933	0.0145742	0.0089218
K02647	0.0117683	0.00610767
K02673	0.011727	0.00606093
K07117	0.0117413	0.00606605
K06889	0.0147893	0.00909961
K03710	0.0121182	0.00642294
K03712	0.0121182	0.00642294
K03721	0.0121182	0.00642294
K03740	0.0121182	0.00642294
K07147	0.0119223	0.00621141
K11753	0.0127777	0.00706286
K11016	0.0122989	0.00654631
K00663	0.0120183	0.00620287
K06415	0.0133127	0.00749296
K06447	0.0133127	0.00749296
K11907	0.025591	0.0197649
K02907	0.0153834	0.00949513
K11902	0.025726	0.0197809
K06048	0.0132794	0.0073301
K01703	0.0138973	0.00794697
K11895	0.0257454	0.0197764
K07178	0.0137343	0.00776042
K11896	0.025765	0.0197888
K13489	0.0121805	0.00618345
K12993	0.0123302	0.00630639
K03473	0.0130141	0.00698431
K01906	0.0140496	0.00801122
K12994	0.0123939	0.00634759
K12991	0.0124025	0.00634759
K12995	0.0124025	0.00634759
K13007	0.0124025	0.00634759
K08169	0.0121823	0.00608526
K00432	0.0265484	0.0204261
K10107	0.0142563	0.00811261
K01406	0.0126789	0.00652048
K00690	0.0323595	0.0261688
K00265	0.0168353	0.0106168
K02442	0.0125925	0.00634674
K08261	0.0124025	0.00613222
K13378	0.0133915	0.00712071
K06446	0.0132657	0.00698602
K10038	0.0126521	0.00635741
K00281	0.0258827	0.0195136
K05952	0.0134939	0.00711644
K09940	0.0150542	0.0086742
K03668	0.0133929	0.00698346
K01596	0.0159435	0.00953227
K03577	0.0180461	0.0116264
K03342	0.0151242	0.0087028
K10025	0.0171104	0.0106305
K06884	0.0145883	0.00801634
K03293	0.0147223	0.00813844
K01825	0.0175972	0.0109084
K03336	0.0159021	0.00917816
K03314	0.015911	0.00917816
K03325	0.015911	0.00917816
K03311	0.0167757	0.0100377
K05597	0.0142578	0.00747546
K03453	0.0156204	0.00883429
K00856	0.014487	0.00769382
K07589	0.0129275	0.00608376
K05875	0.0139647	0.00707866
K01608	0.0155683	0.0086727
K01599	0.015566	0.00866353
K02291	0.0172996	0.0103562
K01907	0.0139551	0.00700011
K06023	0.0151882	0.00820589
K06899	0.0182012	0.0110749
K02742	0.0155995	0.00840611
K01858	0.0144963	0.00721036
K10537	0.0150335	0.00751986
K01754	0.0174227	0.00981296
K06598	0.0149576	0.00726308
K01429	0.0469833	0.0392747
K01585	0.0183211	0.0105897
K02361	0.020862	0.0130898
K06995	0.0146173	0.00676681
K11183	0.0149909	0.0070317
K00477	0.031312	0.0232742
K01147	0.0228537	0.0147791
K04035	0.0360596	0.0279688
K07113	0.0609678	0.0526168
K04033	0.0166609	0.0082759
K10036	0.0260005	0.0173061
K11936	0.0176517	0.00862724
K03758	0.0362886	0.0272587
K05297	0.0191971	0.00987208
K00137	0.0179577	0.00858604
K05819	0.0187586	0.00931412
K02002	0.0377304	0.027714
K02686	0.0387926	0.0287255
K13889	0.0173709	0.00697684
K08997	0.0334698	0.0230383
K11906	0.0195915	0.00871924
K03435	0.0248397	0.0138963
K11089	0.0336914	0.0214428
K04517	0.0630592	0.0505649
K03424	0.0526422	0.039819
K06857	0.0268999	0.0137957
K07141	0.0429533	0.029387
K05340	0.0506906	0.0331267
K01425	0.0444076	0.0252275
K03665	0.0790627	0.0587659
K02020	0.0439243	0.0209741
K01118	0.193207	0.1409
